# Supplementary material for: B-Cell Targeted Therapies in Patients with Multiple Sclerosis and Incidence of Headache: A Systematic Review and Meta-Analysis
Source: J Pers Med. 2022 Sep 8;12(9):1474. doi: 10.3390/jpm12091474 (PMC9504525; doi:10.3390/jpm12091474)
Supplement: Supplementary file 1 [file jpm-12-01474-s001.zip]

Archive with 1 entries (1 files):
- jpm-1883207-supplementary.pdf
